# Supplementary material for: Study on Pharmacokinetics and Metabolic Profiles of Novel Potential PLK-1 Inhibitors by UHPLC-MS/MS Combined with UHPLC-Q-Orbitrap/HRMS
Source: Molecules. 2023 Mar 10;28(6):2550. doi: 10.3390/molecules28062550 (PMC10053003; doi:10.3390/molecules28062550)
Supplement: Supplementary file 1 [file molecules-28-02550-s001.zip]

Archive with 1 entries (1 files):
- molecules-2224007-supplementary.pdf
